# Supplementary material for: Automatic registration of 2D MR cine images for swallowing motion estimation
Source: PLoS One. 2020 Feb 11;15(2):e0228652. doi: 10.1371/journal.pone.0228652 (PMC7012439; doi:10.1371/journal.pone.0228652)
Supplement: S1 File — (XLSX) [file pone.0228652.s001.xlsx]

## Sheet: P1
		PC	Epiglottis	BOT	Geniohyoid	Hyoid	Soft palate	Larynx box
Pre	Anterior max	7.75574	6.8157	3.16293	9.13817	9.04881	4.14119	15.991
Frames: 14	Posterior max	0.7982	2.77233	5.2269	1.45998	0.123998	4.08419	11.4899
	Superior max	12.6239	14.0819	10.7811	6.23179	9.25389	8.01143	19.8077
	Inferior max	12.3078	9.72368	5.45998	4.50674	15.7695	9.82366	12.9949
Mid	Anterior max	4.60149	10.7596	3.74192	7.98553	23.0066	5.10522	12.8164
Frames: 12	Posterior max	0.556419	3.69548	4.02486	0.00194201	0.416014	1.6458	5.62659
	Superior max	9.97592	8.29035	5.4064	4.88556	10.376	5.85686	21.9835
	Inferior max	6.80781	12.227	13.7386	5.59907	13.2798	2.84	15.7156
Post	Anterior max	3.05807	6.19342	4.53791	6.13422	21.6797	3.20345	11.1446
Frames: 18	Posterior max	2.48589	5.92232	4.6636	3.8108	2.09943	5.04336	6.27238
	Superior max	8.80515	16.1197	7.21397	10.1763	15.7393	6.05093	19.5541
	Inferior max	8.40336	15.5203	8.35465	10.0954	12.9895	3.63623	16.7283

## Sheet: P2
		PC	Epiglottis	BOT	Geniohyoid	Hyoid	Soft palate	Larynx box
Pre	Anterior max	2.12047	1.08709	3.81771	8.89133	18.4053	3.81284	11.6022
Frames: 13	Posterior max	1.07169	12.5919	5.3605	0.280432	0	7.57015	5.06514
	Superior max	14.41	20.923	14.4043	15.5326	32.2897	12.9801	24.3314
	Inferior max	16.6186	9.10531	8.1746	9.54318	14.3512	16.2647	22.4501
Mid	Anterior max	1.8581	0.401457	3.57617	1.38254	8.96568	4.31334	8.76321
Frames: 18	Posterior max	2.69698	7.57384	9.98437	6.99423	1.81146	2.94545	2.00712
	Superior max	9.11058	16.144	2.74938	4.05728	13.5793	10.3339	15.8005
	Inferior max	15.641	16.1982	4.13385	5.64729	12.9078	12.8364	30.7105

## Sheet: P3
		PC	Epiglottis	BOT	Geniohyoid	Hyoid	Soft palate	Larynx box
Pre	Anterior max	0.990751	6.53376	8.27642	7.16908	10.9311	4.12002	3.1151
Frames: 21	Posterior max	37279.1	4.65956	7.41345	0.094162	0.231228	8.33308	11.901
	Superior max	98802.7	16.8982	15.0514	7.48066	12.8963	14.5298	13.3407
	Inferior max	0.827563	9.43948	8.87101	6.47751	17.2447	18.6971	19.8335
Mid	Anterior max		4.90933	4.98233	2.05743	7.2126	3.99959	1.36805
Frames: 18	Posterior max		5.47667	3.64437	3.1223	1.50805	3.85669	2.61873
	Superior max		12.6811	6.71292	5.31512	13.0722	11.2965	13.6593
	Inferior max		6.15229	10.7166	6.95311	15.1169	15.3631	9.17946
Post	Anterior max		7.27772	5.06935	3.47592	8.22035	1.95817	6.4397
Frames: 8	Posterior max		0.928961	6.15247	2.34403	1.45417	3.23046	0.00934559
	Superior max		9.79203	7.14943	15.732	15.7813	6.77127	22.4139
	Inferior max		10.7832	6.72381	9.27801	10.5672	9.19783	12.4464

## Sheet: P4
		PC	Epiglottis	BOT	Geniohyoid	Hyoid	Soft palate	Larynx box
Pre	Anterior max	5.21182	12.5496	4.7143	7.68705	14.6681	2.84833	14.5585
Frames: 10	Posterior max	3.55683	2.61087	4.52901	4.95916	0.00933375	4.61132	1.12246
	Superior max	11.8891	9.80742	15.758	15.0093	17.0888	5.69896	21.2171
	Inferior max	15.3621	6.81767	12.1833	6.99945	10.0185	7.34832	19.0443
Mid	Anterior max	1.85773	10.9726	3.69456	10.3757	14.2891	3.4089	12.9946
Frames: 16	Posterior max	1.60585	10.8108	5.54605	0.482494	0	8.61954	11.0759
	Superior max	7.60124	13.8468	10.8509	3.26034	12.3989	8.69038	33.0485
	Inferior max	15.3973	13.926	7.3048	3.90119	11.8312	14.0284	29.8126
Post	Anterior max	6.95088	5.17624	13.4952	11.2601	22.7634	3.68887	19.6656
Frames: 15	Posterior max	1.47145	9.18396	7.64745	1.73014	3.97144	5.72095	0.475896
	Superior max	18.7889	27.795	20.1016	4.90407	15.8354	9.7309	39.443
	Inferior max	9.12136	8.90791	5.5908	7.14099	6.02763	10.7186	18.2242

## Sheet: P5
		PC	Epiglottis	BOT	Geniohyoid	Hyoid	Soft palate	Larynx box
Pre	Anterior max	1.02129	3.2852	3.48348	2.98138	13.024	0.812389	2.84449
Frames: 17	Posterior max	1.06121	6.60153	7.87309	1.8313	3.25785	7.05645	0.631597
	Superior max	2.45661	23.3746	11.7889	7.71026	16.5391	11.8467	7.4371
	Inferior max	2.57603	10.1502	13.3964	7.75815	15.3208	8.76223	14.3424
Post	Anterior max	3.64129	3.54972	2.75457	5.40564	2.30332	1.5666	3.44003
Frames: 57	Posterior max	1.26643	3.72081	5.18047	1.89861	7.35128	4.54815	2.03983
	Superior max	16.3706	11.2348	15.4314	6.13689	19.6032	3.97476	24.7981
	Inferior max	17.8495	7.34521	8.82582	5.67905	14.1229	3.09364	10.7825

## Sheet: P6
		PC	Epiglottis	BOT	Geniohyoid	Hyoid	Soft palate	Larynx box
Pre	Anterior max	2.82377	16.7269	7.05009	3.6116	12.2292	2.75117	4.29627
Frames: 13	Posterior max	1.76287	3.31432	13.7013	4.59001	0.563916	7.86496	1.63349
	Superior max	6.45829	26.2959	10.0054	8.52121	18.9663	10.4838	8.63904
	Inferior max	6.29171	11.0078	11.5916	14.1938	18.7636	8.70851	9.35959
Mid	Anterior max	0.91632	11.4972	2.11132	7.57392	19.2523	1.86694	5.04968
Frames: 26	Posterior max	2.87945	4.14958	8.98628	0.126462	0	4.07619	9.0314
	Superior max	7.63383	13.3396	13.6717	7.9236	17.1114	5.79277	14.8293
	Inferior max	8.01191	7.70229	17.0442	8.40745	18.0721	8.74259	26.1792
Post	Anterior max	0.854701	16.6837	2.04224	7.28734	13.1973	1.45196	7.00313
Frames: 28	Posterior max	2.9493	0.568562	8.96731	4.81911	2.66332	7.69059	3.88317
	Superior max	1.46804	7.61062	3.87617	5.96588	11.985	5.43921	13.3233
	Inferior max	1.54831	10.0136	11.6776	11.3419	12.3145	8.70389	8.3598

## Sheet: P7
		PC	Epiglottis	BOT	Geniohyoid	Hyoid	Soft palate	Larynx box
Pre	Anterior max	1.45572	7.2403	4.2157	5.11719	7.04846	3.12596	25.0074
Frames: 20	Posterior max	0.187665	7.59706	4.74081	0.345248	3.8133	6.09236	1.05726
	Superior max	1.0351	14.7782	8.59724	9.02291	12.4422	12.3171	21.9676
	Inferior max	1.86801	28.6105	10.2527	7.44466	20.2261	16.283	31.4388
Post	Anterior max	1.25612	7.54321	1.74689	8.72612	12.1555	1.47032	10.7018
Frames: 13	Posterior max	2.17713	9.45194	8.71073	1.67182	8.76068	8.46856	12.7961
	Superior max	19.8641	26.3703	7.92289	7.37606	10.9087	6.0823	40.3464
	Inferior max	11.071	13.2535	14.5077	7.29954	12.852	4.22348	20.9727

## Sheet: P8
		PC	Epiglottis	BOT	Geniohyoid	Hyoid	Soft palate	Larynx box
Pre	Anterior max	0.953394	3.29515	0.633859	5.29864	3.08922	1.14894	7.24081
Frames: 19	Posterior max	1.12124	3.92301	5.19089	0.66792	5.09009	5.95461	1.72955
	Superior max	5.28164	17.7303	13.4715	8.27934	11.7763	8.27556	10.2778
	Inferior max	11.3085	20.7583	14.0555	10.4326	12.9814	7.8776	21.4732
Post	Anterior max	1.63042	25.067	4.10123	11.6527	19.62	1.47531	15.0732
Frames: 22	Posterior max	1.14997	1.14475	7.21521	0.0910503	7.49444	7.28526	6.67628
	Superior max	14.7269	15.8844	6.6836	8.46898	31.841	3.3937	21.9749
	Inferior max	15.7829	9.63811	16.7206	8.56887	13.0261	5.28426	23.1002

## Sheet: P9
		PC	Epiglottis	BOT	Geniohyoid	Hyoid	Soft palate	Larynx box
Pre	Anterior max	4.76631	8.75327	0.848216	2.74185	8.80006	8.6476	4.27357
Frames: 21	Posterior max	0.835577	1.37517	9.29708	1.64404	1.08249	8.95195	1.98308
	Superior max	9.7937	4.97716	4.01599	2.24745	3.84283	10.9315	11.4337
	Inferior max	5.0134	7.92767	5.35792	3.23511	7.8009	6.25151	21.9563
Mid	Anterior max	1.32034	8.69658	3.21678	5.1873	15.0209	1.54263	2.58029
Frames: 31	Posterior max	2.49999	6.00478	10.9524	1.66205	2.52282	8.19674	4.26879
	Superior max	2.28162	15.633	9.86953	9.12319	18.4584	5.02078	13.146
	Inferior max	5.03989	8.14274	5.30398	5.67	12.3424	6.58734	11.772
Post	Anterior max	0.823773	12.4689	5.78184	5.57423	10.5047	3.32852	2.3583
Frames: 29	Posterior max	1.9908	2.75948	2.7929	1.12293	5.30406	7.23129	7.51524
	Superior max	5.8972	17.8906	7.15008	7.92079	10.8841	9.5526	10.8079
	Inferior max	9.52345	6.89526	7.22762	11.1224	15.0063	5.77382	14.3752

## Sheet: P10
		PC	Epiglottis	BOT	Geniohyoid	Hyoid	Soft palate	Larynx box
Pre	Anterior max	1.80467	6.48306	6.03471	2.8299	2.94166	2.42542	6.99773
Frames: 20	Posterior max	1.12763	1.68584	10.3705	1.25036	7.36687	5.87793	2.18812
	Superior max	8.04896	14.9277	14.0106	8.97831	13.1392	7.89445	11.3846
	Inferior max	7.52225	7.81209	14.4572	6.20975	20.318	16.0874	23.0907
Mid	Anterior max	0.401819	3.0207	1.67902	3.64229	1.04955	3.04824	0
Frames: 19	Posterior max	1.70874	4.42477	3.9579	0.0876459	5.10326	4.18412	0
	Superior max	4.91564	3.27616	7.64392	3.09207	6.3356	3.16175	0
	Inferior max	3.53013	7.03741	12.0548	2.46484	5.08374	2.59261	0
Post	Anterior max	1.45868	1.99472	11.8845	2.81926	20.1536	6.408	0.503898
Frames: 22	Posterior max	1.41139	9.45576	1.96639	2.83293	0.0382498	1.31345	4.56617
	Superior max	7.41103	17.6379	12.3592	6.52202	27.0526	5.98517	25.672
	Inferior max	10.0903	17.6733	12.1665	12.411	32.4198	5.10578	21.5953

[truncated: 11 more sheets: P11, P12, P13, P14, P15, P16, P17, P18, P19, P20, P21]
